# Supplementary material for: pH-Responsive Drug Delivery and Imaging Study of Hybrid Mesoporous Silica Nanoparticles
Source: Molecules. 2022 Oct 2;27(19):6519. doi: 10.3390/molecules27196519 (PMC9572296; doi:10.3390/molecules27196519)
Supplement: Supplementary file 1 [file molecules-27-06519-s001.zip]

Archive with 1 entries (1 files):
- molecules-1915661-supplementary.pdf
